# Supplementary material for: β–Lactam TRPM8 Antagonist RGM8-51 Displays Antinociceptive Activity in Different Animal Models
Source: Int J Mol Sci. 2022 Feb 28;23(5):2692. doi: 10.3390/ijms23052692 (PMC8910920; doi:10.3390/ijms23052692)
Supplement: Supplementary file 1 [file ijms-23-02692-s001.zip]

Archive with 1 entries (1 files):
- ijms-1591571-supplementary.pdf
